# Supplementary material for: Effects of Roasting Conditions on Antibacterial Properties of Vietnamese Turmeric (Curcuma longa) Rhizomes
Source: Molecules. 2023 Oct 24;28(21):7242. doi: 10.3390/molecules28217242 (PMC10647697; doi:10.3390/molecules28217242)
Supplement: Supplementary file 1 [file molecules-28-07242-s001.zip]

Archive with 8 entries (6 files):
- molecules-2664365-supplementary/
- molecules-2664365-supplementary/S1 Data/
- molecules-2664365-supplementary/S1 Data/Antioxidant activities.xlsx
- molecules-2664365-supplementary/S1 Data/HPLC calculation.xlsx
- molecules-2664365-supplementary/S1 Data/Inhibitory zones.xlsx
- molecules-2664365-supplementary/S1 Data/MIC values.xlsx
- molecules-2664365-supplementary/S1 Data/Polyphenol contents.xlsx
- molecules-2664365-supplementary/S1 Data/Yield % turmeric.xlsx
