# Supplementary material for: Effects of Roasting Conditions on Antibacterial Properties of Vietnamese Turmeric (Curcuma longa) Rhizomes
Source: Molecules. 2023 Oct 24;28(21):7242. doi: 10.3390/molecules28217242 (PMC10647697; doi:10.3390/molecules28217242)
Supplement: Supplementary file 1 [file molecules-28-07242-s001.zip › molecules-2664365-supplementary/S1 Data/Antioxidant activities.xlsx]

## Sheet: Trolox, IC50, dpph
OD control			Trolox	OD sample			OD blank			% inhibition
n = 1	n = 2	n = 3	Conc	n = 1	n = 2	n = 3	n = 1	n = 2	n = 3	n = 1	n = 2	n = 3
1.108	1.172	1.158	1	1.105	1.117	1.122	0.025	0.024	0.023	2.52708	6.74061	5.09499
			1.5	1.001	1.001	1.006	0.025	0.029	0.029	11.9134	17.0648	15.6304
			2	0.927	0.937	0.941	0.028	0.029	0.03	18.8628	22.5256	21.3299
			2.5	0.852	0.864	0.861	0.03	0.03	0.029	25.8123	28.8396	28.152
			3	0.761	0.772	0.774	0.025	0.029	0.029	33.574	36.6041	35.6649
			3.5	0.67	0.66	0.663	0.028	0.029	0.03	42.0578	46.1604	45.3368
			4	0.583	0.573	0.581	0.028	0.029	0.027	49.9097	53.5836	52.1589
			4.5	0.455	0.476	0.469	0.025	0.024	0.023	61.1913	61.4334	61.4853
			5	0.351	0.348	0.367	0.025	0.029	0.029	70.5776	72.7816	70.8117
			5.5	0.262	0.249	0.246	0.028	0.029	0.03	78.8809	81.2287	81.3472
			6	0.156	0.155	0.149	0.028	0.029	0.03	88.4477	89.2491	89.7237
		Trolox	Conc (µg/ml)	n = 1
			1	2.52708
			1.5	11.9134
			2	18.8628
			2.5	25.8123
			3	33.574
			3.5	42.0578
			4	49.9097
			4.5	61.1913
			5	70.5776
			5.5	78.8809
			6	88.4477
			IC50	3.85239
		Trolox	Conc (µg/ml)	n = 2
			1	6.74061
			1.5	17.0648
			2	22.5256
			2.5	28.8396
			3	36.6041
			3.5	46.1604
			4	53.5836
			4.5	61.4334
			5	72.7816
			5.5	81.2287
			6	89.2491
			IC50	3.68675
		Trolox	Conc (µg/ml)	n = 3
			1	5.09499
			1.5	15.6304
			2	21.3299
			2.5	28.152
			3	35.6649
			3.5	45.3368
			4	52.1589
			4.5	61.4853
			5	70.8117
			5.5	81.3472
			6	89.7237
			IC50	3.75536
			n = 3 combined results
			IC50	3.85239
				3.68675
				3.75536
			Mean	3.76483
			SD	0.0832296

## Sheet: DPPH, IC50,non-roasted tur
Non-roasted turmeric extract
	Control 1	Control 2	Control 3
µg/ml	1.038	1.022	0.983	Sample 1	Sample 2	Sample 3	Blank 1	Blank 2	Blank 3	n = 1	n = 2	n = 3
1				0.909	0.903	0.897	0.053	0.046	0.051	17.5337	16.1448	13.9369
2				0.845	0.859	0.849	0.09	0.082	0.084	27.264	23.9726	22.177
3				0.795	0.805	0.798	0.11	0.107	0.109	34.0077	31.7025	29.9084
4				0.731	0.737	0.731	0.129	0.128	0.123	42.0039	40.411	38.1485
5				0.654	0.639	0.642	0.156	0.147	0.151	52.0231	51.8591	50.0509
6				0.466	0.468	0.461	0.178	0.171	0.169	72.2543	70.9393	70.295
7				0.388	0.383	0.379	0.21	0.193	0.203	82.8516	81.409	82.0956
8				0.315	0.314	0.309	0.222	0.224	0.225	91.0405	91.1937	91.4547
9				0.249	0.257	0.253	0.243	0.235	0.237	99.422	97.8474	98.3723
	Conc
n = 1	µg/ml	n = 1
	1	17.5337
	2	27.264
	3	34.0077
	4	42.0039
	5	52.0231
	6	72.2543
	7	82.8516
	8	91.0405
	9	99.422
	IC50	4.29514
	turmeric extract
n = 2	µg/ml	n = 2
	1	16.1448
	2	23.9726
	3	31.7025
	4	40.411
	5	51.8591
	6	70.9393
	7	81.409
	8	91.1937
	9	97.8474
	IC50	4.43808
	turmeric extract
n = 3	µg/ml	n = 3
	1	13.9369
	2	22.177
	3	29.9084
	4	38.1485
	5	50.0509
	6	70.295
	7	82.0956
	8	91.4547
	9	98.3723
	IC50	4.53918
	n = 3 combined results
	IC50	4.29514
		4.43808
		4.53918
	Mean	4.42413
	SD	0.122617
	Representative graph (from mean values)
	Non - roasted turmeric (DPPH methods)
	mg/ml	n = 1	n = 2	n = 3	Mean	SD
	1	17.5337	16.1448	13.9369	15.8718	1.81387
	2	27.264	23.9726	22.177	24.4712	2.57987
	3	34.0077	31.7025	29.9084	31.8729	2.05493
	4	42.0039	40.411	38.1485	40.1878	1.93733
	5	52.0231	51.8591	50.0509	51.311	1.09441
	6	72.2543	70.9393	70.295	71.1629	0.998608
	7	82.8516	81.409	82.0956	82.1188	0.721596
	8	91.0405	91.1937	91.4547	91.2296	0.209455
	9	99.422	97.8474	98.3723	98.5472	0.80174

## Sheet: DPPH, IC50, light-roasted tur
1. Nghệ Sao thô
	Control 1	Control 2	Control 3
µg/ml	1.038	1.022	0.983	Sample 1	Sample 2	Sample 3	Blank 1	Blank 2	Blank 3	n = 1	n = 2	n = 3
1				0.911	0.907	0.907	0.063	0.043	0.049	18.3044	13.5029	12.7162
2				0.825	0.845	0.839	0.089	0.086	0.081	29.0944	24.7554	22.8891
3				0.805	0.795	0.786	0.114	0.117	0.111	33.4297	33.6595	31.3327
4				0.741	0.741	0.739	0.131	0.127	0.122	41.2331	38.9432	37.233
5				0.648	0.641	0.639	0.158	0.146	0.149	52.7938	49.6086	50.1526
6				0.454	0.455	0.459	0.173	0.173	0.171	72.9287	71.4286	70.7019
7				0.391	0.39	0.371	0.209	0.189	0.295	82.4663	77.3973	92.2686
8				0.309	0.312	0.289	0.219	0.219	0.221	91.3295	86.9863	93.0824
9				0.251	0.247	0.243	0.247	0.241	0.239	99.6146	98.4344	99.5931
	µg/ml	n = 1
	1	18.3044
	2	29.0944
	3	33.4297
	4	41.2331
	5	52.7938
	6	72.9287
	7	82.4663
	8	91.3295
	9	99.6146
	IC50	4.26047
	µg/ml	n = 2
	1	13.5029
	2	24.7554
	3	33.6595
	4	38.9432
	5	49.6086
	6	71.4286
	7	77.3973
	8	86.9863
	9	98.4344
	IC50	4.5388
	µg/ml	n = 3
	1	12.7162
	2	22.8891
	3	31.3327
	4	37.233
	5	50.1526
	6	70.7019
	7	92.2686
	8	93.0824
	9	99.5931
	IC50	4.43979
	n = 3 combined results
	IC50	4.26047
		4.5388
		4.43979
	Mean	4.41302
	SD	0.141084
	Representative graph (from mean values)
	LIGHT - ROASTED TURMERIC (DPPH methods)
	mg/ml	n = 1	n = 2	n = 3	Mean	SD
	1	18.3044	13.5029	12.7162	14.8412	3.02495
	2	29.0944	24.7554	22.8891	25.5796	3.1837
	3	33.4297	33.6595	31.3327	32.8073	1.28222
	4	41.2331	38.9432	37.233	39.1364	2.00708
	5	52.7938	49.6086	50.1526	50.8517	1.70381
	6	72.9287	71.4286	70.7019	71.6864	1.13556
	7	82.4663	77.3973	92.2686	84.044	7.56015
	8	91.3295	86.9863	93.0824	90.4661	3.13843
	9	99.6146	98.4344	99.5931	99.2141	0.675251

## Sheet: DPPH, IC50, dark-roasted tur
Dark roasted turmeric
	Control 1	Control 2	Control 3
µg/ml	1.038	1.022	0.983	Sample 1	Sample 2	Sample 3	Blank 1	Blank 2	Blank 3	n = 1	n = 2	n = 3
1				1.001	1.007	0.98	0.065	0.056	0.061	9.82659	6.94716	6.51068
2				0.954	0.948	0.957	0.109	0.102	0.098	18.5934	17.2211	12.6144
3				0.915	0.919	0.904	0.121	0.127	0.129	23.5067	22.5049	21.1597
4				0.788	0.799	0.822	0.135	0.148	0.151	37.0906	36.3014	31.7396
5				0.729	0.731	0.741	0.176	0.153	0.161	46.7245	43.4442	40.9969
6				0.585	0.552	0.581	0.203	0.201	0.198	63.1985	65.6556	61.0376
7				0.451	0.462	0.449	0.221	0.223	0.219	77.842	76.6145	76.6022
8				0.384	0.409	0.359	0.239	0.238	0.238	86.0308	83.2681	87.6907
9				0.329	0.354	0.318	0.273	0.281	0.269	94.605	92.8571	95.0153
	Concentration
	µg/ml	n = 1
	1	9.82659
	2	18.5934
	3	23.5067
	4	37.0906
	5	46.7245
	6	63.1985
	7	77.842
	8	86.0308
	9	94.605
	IC50	4.92689
	µg/ml	n = 2
	1	6.94716
	2	17.2211
	3	22.5049
	4	36.3014
	5	43.4442
	6	65.6556
	7	76.6145
	8	83.2681
	9	92.8571
	IC50	5.05007
	µg/ml	n = 3
	1	6.51068
	2	12.6144
	3	21.1597
	4	31.7396
	5	40.9969
	6	61.0376
	7	76.6022
	8	87.6907
	9	95.0153
	IC50	5.15395
	n = 3 combined results
	IC50	4.92689
		5.05007
		5.15395
	Mean	5.04364
	SD	0.113664
	Representative graph (from mean values)
	DARK- ROASTED TURMERIC (DPPH methods)
	mg/ml	n = 1	n = 2	n = 3	Mean	SD
	1	9.82659	6.94716	6.51068	7.76148	1.80171
	2	18.5934	17.2211	12.6144	16.143	3.13191
	3	23.5067	22.5049	21.1597	22.3905	1.17769
	4	37.0906	36.3014	31.7396	35.0438	2.88865
	5	46.7245	43.4442	40.9969	43.7219	2.87384
	6	63.1985	65.6556	61.0376	63.2972	2.31055
	7	77.842	76.6145	76.6022	77.0196	0.712271
	8	86.0308	83.2681	87.6907	85.6632	2.23412
	9	94.605	92.8571	95.0153	94.1591	1.14607

## Sheet: IC50, dpph, graph
IC50 BY DPPH, GRAPH
	Trolox	Non-roasted turmeric	Light - roasted turmeric	Dark - roasted turmeric
Mean	3.76483	4.42413	4.41302	5.04364
SD	0.0832296	0.122617	0.141084	0.113664

## Sheet: Trolox, IC50, ABTS
ABTS method, Trolox
		Trolox
	n = 1	Concentration (µg.ml)		%
			1	12.252
			1.5	19.72
			2	29.4049
			2.5	43.0572
			3	54.6091
			3.5	65.5776
			4	73.0455
			4.5	83.6639
			5	91.9487
			5.5	98.3664
			IC50	2.89234
		Trolox
	n = 2	Concentration (µg.ml)		%
			Nồng độ	n = 2
			1	11.6528
			1.5	17.4792
			2	27.3484
			2.5	41.2604
			3	54.3401
			3.5	64.9227
			4	72.8894
			4.5	83.8288
			5	91.082
			5.5	97.9786
			IC50	2.94169
		Trolox
	n = 2	Concentration (µg.ml)		%
			1	10.4192
			1.5	17.485
			2	27.1856
			2.5	40.479
			3	54.491
			3.5	65.3892
			4	74.7305
			4.5	82.7545
			5	91.3772
			5.5	98.6826
			IC50	2.94483
			n = 3 combined results
				µg/ml
				2.89234
				2.94169
				2.94483
			Mean	2.92629
			SD	0.0294366

## Sheet: ABTS, IC50, non-roasted tur
ABTS, non - roasted turmeric extract
Conc (µg/ml)	n = 1
1	12.8355
2	33.9557
3	49.9417
4	57.8763
5	72.4621
6	81.2135
7	93.6989
8	97.5496
IC50	3.45506
Conc (µg/ml)	n = 2
1	10.2259
2	30.321
3	52.4376
4	56.5993
5	73.8407
6	80.0238
7	93.698
8	98.2164
IC50	3.53064
Conc (µg/mll)	n = 3
1	8.38323
2	34.012
3	49.2216
4	55.5689
5	73.4132
6	80.8383
7	93.8922
8	98.3234
IC50	3.55596
n = 3 combined results
IC50	3.45506
	3.53064
	3.55596
Mean	3.51389
SD	0.0524933

## Sheet: ABTS, IC50, light-roasted tur
ABTS, light-roasted turmeric extract
	Conc (µg/ml)	n = 1
	1	12.1354
	2	32.9055
	3	49.2415
	4	56.3594
	5	70.9452
	6	79.8133
	7	95.2159
	8	97.4329
	IC50	3.52689
	Conc (µg/ml)	n = 1
	1	9.98811
	2	31.5101
	3	47.5624
	4	53.6266
	5	69.7979
	6	81.0939
	7	94.2925
	8	96.5517
	IC50	3.6448
	µg/ml	n = 3
	1	13.7725
	2	34.6108
	3	51.3772
	4	59.2814
	5	75.2096
	6	82.515
	7	95.9281
	8	98.9222
	IC50	3.34199
	n = 3 combined results
	IC50	3.52689
		3.6448
		3.34199
	Mean	3.50456
	SD	0.152638

## Sheet: ABTS, IC50, dark-roasted tur
ABTS, dark-roasted turmeric extract
	Conc (mg/ml)	n = 1
	1	9.45158
	2	22.6371
	3	43.6406
	4	45.0408
	5	65.6943
	6	73.7456
	7	89.2649
	8	94.8658
	IC50	4.05314
	Conc (mg/ml)	n = 2
	1	6.89655
	2	20.4518
	3	41.0226
	4	45.1843
	5	63.7337
	6	72.7705
	7	88.3472
	8	95.8383
	IC50	4.16574
	Conc (mg/ml)	n = 3
	1	8.02395
	2	19.8802
	3	40.8383
	4	44.0719
	5	61.5569
	6	71.8563
	7	89.1018
	8	96.7665
	IC50	4.18749
	n = 3 combined results
	IC50	4.05314
		4.16574
		4.18749
	Mean	4.13546
	SD	0.0721136

## Sheet: IC50, abts, graph
Trolox	Non-roasted turmeric	Light - roasted turmeric	Dark - roasted turmeric
2.92629	3.51389	3.50456	4.13546
0.0294366	0.0524933	0.152638	0.0721136

[truncated: 2 more sheets: 4, 5]
