# Supplementary material for: Effects of Roasting Conditions on Antibacterial Properties of Vietnamese Turmeric (Curcuma longa) Rhizomes
Source: Molecules. 2023 Oct 24;28(21):7242. doi: 10.3390/molecules28217242 (PMC10647697; doi:10.3390/molecules28217242)
Supplement: Supplementary file 1 [file molecules-28-07242-s001.zip › molecules-2664365-supplementary/S1 Data/HPLC calculation.xlsx]

## Sheet: Standard curve
Standards
Bisdemethoxycurcumin
Demethoxycurcumin
Curcumin
Bisdemethoxycurcumin	Concentration (µg/ml)	Area under peak		Demethoxycurcumin	Concentration (µg/ml)	Area under peak		Curcumin	Concentration (µg/ml)	Area under peak
	0.5	207351			0.5	118781			1	276635
		218134				123423				285352
		198654				109876				264785
	Mean	208046			Mean	117360			Mean	275591
	SD				SD				SD
Bisdemethoxycurcumin	Concentration (µg/ml)	Area under peak
	0.25	112075
	0.5	207351
	1	413912
	2	825504
	4	1660108
	8	3315216
Bisdemethoxycurcumin	Concentration (µg/ml)	Area under peak
	0.25	111075
	0.5	207351
	1	412912
	2	825704
	4	1679108
	8	3315216
	Concentration (µg/ml)	Area under peak
Demethoxycurcumin	0.25	60395
	0.5	118781
	1	246562
	2	464124
	4	941548
	8	1978496
	Concentration (µg/ml)	Area under peak
Curcumin	0.5	141017
	1	276635
	2	514870
	4	1001240
	8	2102880
	16	4132960
	32	8610120

## Sheet: Conc in extract
Bisdemethoxycurcumin	non-roasted turmeric
	103675	0.242429
	112984	0.264873
	100875	0.235678
	light roasted
	105464	0.246742
	110886	0.259815
	103453	0.241893
	dark roasted
	107250	0.251048
	103298	0.24152
	107898	0.25261
Demethoxycurcumin	non-roasted turmeric
	107983	0.487881
	111458	0.501973
	99987	0.455455
	light roasted
	100160	0.456157
	97467	0.445236
	110328	0.49739
	dark roasted
	89386	0.412466
	110432	0.497812
	109873	0.495545
Curcumin	non-roasted turmeric
	229762	0.989327
	234522	1.00708
	231045	0.994112
	light roasted
	237880	1.0196
	231883	0.997237
	229765	0.989339
	dark roasted
	143006	0.66581
	142742	0.664826
	139895	0.654209

## Sheet: Conc convert to dried turmeric
						Bisdemethoxycurcumin	Demethoxycurcumin	Curcumin	curcuminoids (in 2 microgam extracts)	curcuminoids (in 2 microgam extracts) (equal to curcuminoid in 21.62 microgam powder)(because extraction efficiency was 9.25%)	Percentage of curcuminoid		Curcuminoid content (mg) in 100 mg powder
Bisdemethoxycurcumin	turmeric	Conc			non-roasted turmeric	0.242429	0.487881	0.989327	1.71964	1.71964	7.95392
	103675	0.242429				0.264873	0.501973	1.00708	1.77392	1.77392	8.20501
	112984	0.264873				0.235678	0.455455	0.994112	1.68524	1.68524	7.79484
	100875	0.235678			Mean	0.24766	0.48177	0.996839	1.72627	1.72627	7.98459
	light roasted				SD	0.0152843	0.0238533	0.00918401	0.0447096	0.0447096	0.206798
	105464	0.246742			light-roasted turmeric
	110886	0.259815				0.246742	0.456157	1.0196	1.7225	1.7225	7.96715
	103453	0.241893				0.259815	0.445236	0.997237	1.70229	1.70229	7.87367
	dark roasted					0.241893	0.49739	0.989339	1.72862	1.72862	7.99548
	107250	0.251048			Mean	0.249483	0.466261	1.00206	1.7178	1.7178	7.94543
	103298	0.24152			SD	0.00926973	0.0275062	0.0156962	0.0137812	0.0137812	0.063743
	107898	0.25261			dark-roasted turmeric
						0.251048	0.412466	0.66581	1.32932	1.32932	6.14859
						0.24152	0.497812	0.664826	1.40416	1.40416	6.49472
Demethoxycurcumin	turmeric					0.25261	0.495545	0.654209	1.40236	1.40236	6.48642
	107983	0.487881			Mean	0.248393	0.468608	0.661615	1.37862	1.37862	6.37658
	111458	0.501973			SD	0.00600325	0.0486336	0.00643255	0.0426971	0.0426971	0.197489
	99987	0.455455
	light roasted								% in condensed extract	3 types curcuminoids (in 2 microgam extracts) (equal to curcuminoid in 21.62 microgam powder)(because extraction efficiency was 9.25%)
	100160	0.456157
	97467	0.445236				Bisdemethoxycurcumin	Demethoxycurcumin	Curcumin		Bisdemethoxycurcumin	Demethoxycurcumin	Curcumin	Total curcuminoid
	110328	0.49739			non-roasted urmeric	0.242429	0.487881	0.989327		1.12132	2.25662	4.57598	7.95392
	dark roasted					0.264873	0.501973	1.00708		1.22513	2.3218	4.65808	8.20501
	89386	0.412466				0.235678	0.455455	0.994112		1.09009	2.10664	4.59811	7.79484
	110432	0.497812			Mean	0.24766	0.48177	0.996839	Mean	1.14551	2.22835	4.61073	7.98459
	109873	0.495545			SD	0.0152843	0.0238533	0.00918401	SD	0.0706954	0.11033	0.0424792	0.206798
					light-roasted turmeric
Curcumin	turmeric					0.246742	0.456157	1.0196		1.14127	2.10988	4.716	7.96715
	229762	0.989327				0.259815	0.445236	0.997237		1.20173	2.05937	4.61257	7.87367
	234522	1.00708				0.241893	0.49739	0.989339		1.11884	2.3006	4.57603	7.99548
	231045	0.994112			Mean	0.249483	0.466261	1.02692	Mean	1.15395	2.15662	4.63487	7.94543
	light roasted				SD	0.00926973	0.0275062	0.0583844	SD	0.0428757	0.127226	0.0726005	0.063743
	237880	1.0196			dark-roasted turmeric
	231883	0.997237				0.251048	0.412466	0.66581		1.16118	1.9078	3.0796	6.14859
	229765	0.989339				0.24152	0.497812	0.664826		1.11711	2.30255	3.07505	6.49472
	dark roasted					0.25261	0.495545	0.654209		1.16841	2.29207	3.02594	6.48642
	143006	0.66581			Mean	0.248393	0.468608	0.661615	Mean	1.1489	2.16747	3.0602	6.37658
	142742	0.664826			SD	0.00600325	0.0486336	0.00643255	SD	0.0277671	0.224947	0.0297528	0.197489
	139895	0.654209
									% in condensed extract
						Bisdemethoxycurcumin	Demethoxycurcumin	Curcumin	Bisdemethoxycurcumin	Demethoxycurcumin	Curcumin	Sum
					non-roasted urmeric	0.242429	0.487881	0.989327	12.1214	24.394	49.4664
						0.264873	0.501973	1.00708	13.2436	25.0986	50.3539
						0.235678	0.455455	0.994112	11.7839	22.7728	49.7056
					Mean	0.24766	0.48177	0.996839	12.383	24.0885	49.842	86.3134
					SD	0.0152843	0.0238533	0.00918401	0.764217	1.19267	0.459201	2.41608
					light-roasted turmeric
						0.246742	0.456157	1.0196	12.3371	22.8078	50.98
						0.259815	0.445236	0.997237	12.9907	22.2618	49.8618
						0.241893	0.49739	0.989339	12.0947	24.8695	49.4669
					Mean	0.249483	0.466261	1.02692	12.4742	23.3131	50.1029	85.8901
					SD	0.00926973	0.0275062	0.0583844	0.463486	1.37531	0.784812	2.62361
					dark-roasted turmeric
						0.251048	0.412466	0.66581	12.5524	20.6233	33.2905
						0.24152	0.497812	0.664826	12.076	24.8906	33.2413
						0.25261	0.495545	0.654209	12.6305	24.7773	32.7105
					Mean	0.248393	0.468608	0.661615	12.4196	23.4304	33.0808	68.9308
					SD	0.00600325	0.0486336	0.00643255	0.300162	2.43168	0.321627	3.05347
					% reducement of curcumin after dark roasting
					Curcumin content
					Turmeric	Dark roasted	%	% reduction
					49.4664	33.2905	67.2993	32.7007
					50.3539	33.2413	66.0153	33.9847
					49.7056	32.7105	65.8084	34.1916
