# Supplementary material for: Effects of Roasting Conditions on Antibacterial Properties of Vietnamese Turmeric (Curcuma longa) Rhizomes
Source: Molecules. 2023 Oct 24;28(21):7242. doi: 10.3390/molecules28217242 (PMC10647697; doi:10.3390/molecules28217242)
Supplement: Supplementary file 1 [file molecules-28-07242-s001.zip › molecules-2664365-supplementary/S1 Data/Inhibitory zones.xlsx]

## Sheet: turmeric and curcumin 
Non-roasted turmeric extract								Light-roasted turmeric extract								Dark-roasted turmeric extract								Curcumin
Before substract 10 mm of well diameter								Before substract 10 mm of well diameter								Before substract 10 mm of well diameter								Before substract 10 mm of well diameter
Bacteria		50 mg/ml	25 mg/ml	12.5 mg/ml	6.25 mg/ml			Bacteria		50 mg/ml	25 mg/ml	12.5 mg/ml	6.25 mg/ml			Bacteria		50 mg/ml	25 mg/ml	12.5 mg/ml	6.25 mg/ml			Bacteria		25 mg/ml	12.5 mg/ml	6.25 mg/ml	3.13 mg/ml
E. coli 85922	n = 1	24.81	21.43	18.76	16.47			E. coli 85922	n = 1	26.61	20.33	19.26	17.77			E. coli 85922	n = 1	21.41	18.55	15.16	10			E. coli 85922	n = 1	18.01	16.05	13.06	10
	n = 2	29.25	24.93	20.98	15.24				n = 2	27.55	26.73	19.78	14.35				n = 2	22.05	16.88	15.87	10				n = 2	17.55	16.18	14.27	10
	n = 3	26.27	21.33	19.23	15				n = 3	27.17	19.93	17.93	14.87				n = 3	21.57	17.56	14.73	10				n = 3	17.87	15.11	13.03	10
E. coli 25922	n = 1	32.03	21.16	18.23	15.85			E. coli 25922	n = 1	31.73	20.06	18.63	16.25			E. coli 25922	n = 1	24.91	18.06	14.93	10			E. coli 25922	n = 1	18.05	16.56	14.93	10
	n = 2	30.27	20.54	17.51	14.04				n = 2	29.27	21.44	16.91	13.94				n = 2	23.57	16.44	14.16	10				n = 2	18.07	15.24	13.16	10
	n = 3	28.77	20.67	18.11	15.11				n = 3	30.66	18.87	17.81	14.91				n = 3	24.55	17.67	15.02	10				n = 3	17.85	15.17	13.12	10
P. aeruginosa	n = 1	21.96	19.78	17.3	13.52			P. aeruginosa	n = 1	22.36	20.18	17.44	14.32			P. aeruginosa	n = 1	19.83	17.88	13.77	10			P. aeruginosa	n = 1	17.23	14.28	10	10
	n = 2	23.46	20.29	16.67	13.59				n = 2	21.86	21.09	17.37	13.29				n = 2	20.11	17.55	14.07	10				n = 2	18.21	13.75	10	10
	n = 3	22.11	18.92	17.1	13.77				n = 3	20.71	17.72	16.21	13.65				n = 3	19.44	16.95	14.31	10				n = 3	17.88	13.25	10	10
Salmonella	n = 1	20.33	17.81	16.36	15.67			Salmonella	n = 1	21.33	17.01	16.06	15.37			Salmonella	n = 1	17.04	16.11	10	10			Salmonella	n = 1	14.64	13.01	10	10
	n = 2	19.68	17.32	16.53	15.66				n = 2	18.98	18.02	16.03	15.86				n = 2	16.08	14.22	10	10				n = 2	15.04	12.98	10	10
	n = 3	19.55	16.77	15.92	14.88				n = 3	20.05	18.27	17.22	14.28				n = 3	15.33	13.89	10	10				n = 3	13.93	13.21	10	10
B. subtilis	n = 1	34.34	31.74	27.32	19.17			B. subtilis	n = 1	33.83	30.91	27.92	19.27			B. subtilis	n = 1	26.13	25.11	21.32	13.27			B. subtilis	n = 1	20.11	18.04	15.77	13.22
	n = 2	34.32	31.47	26.9	18.39				n = 2	35.02	31.67	26.77	19.09				n = 2	25.12	24.54	21.23	13.09				n = 2	21.22	17.77	14.56	12.77
	n = 3	34.09	30.65	28.98	17.66				n = 3	33.69	30.15	28.28	16.97				n = 3	23.49	23.05	20.11	13.97				n = 3	19.93	17.58	14.79	13.23
S. aureus	n = 1	41.54	35.84	25.39	20.13			S. aureus	n = 1	40.88	34.94	27.49	21.03			S. aureus	n = 1	30.58	26.94	16.59	14.03			S. aureus	n = 1	24.08	20.24	17.66	13.02
	n = 2	40.62	35.76	25.13	20.92				n = 2	41.02	36.19	24.03	19.77				n = 2	31.88	27.49	17.88	13.57				n = 2	22.34	19.89	16.68	13.12
	n = 3	42.8	36.07	24.03	19.13				n = 3	41.68	35.07	24.11	18.93				n = 3	30.28	28.28	17.19	13.53				n = 3	21.33	18.78	15.49	13.03
Non-roasted turmeric extract								Light-roasted turmeric extract								Dark-roasted turmeric extract								Curcumin
After substract 10 mm of well diameter								After substract 10 mm of well diameter								After substract 10 mm of well diameter								After substract 10 mm of well diameter
																								Curcumin
Bacteria		50 mg/ml	25 mg/ml	12.5 mg/ml	6.25 mg/ml			Bacteria		50 mg/ml	25 mg/ml	12.5 mg/ml	6.25 mg/ml			Bacteria		50 mg/ml	25 mg/ml	12.5 mg/ml	6.25 mg/ml			Bacteria		25 mg/ml	12.5 mg/ml	6.25 mg/ml	3.13 mg/ml
E. coli 85922	n = 1	14.81	11.43	8.76	6.47			E. coli 85922	n = 1	16.61	10.33	9.26	7.77			E. coli 85922	n = 1	11.41	8.55	5.16	0			E. coli 85922	n = 1	8.01	6.05	3.06	0
	n = 2	19.25	14.93	10.98	5.24				n = 2	17.55	16.73	9.78	4.35				n = 2	12.05	6.88	5.87	0				n = 2	7.55	6.18	4.27	0
	n = 3	16.27	11.33	9.23	5				n = 3	17.17	9.93	7.93	4.87				n = 3	11.57	7.56	4.73	0				n = 3	7.87	5.11	3.03	0
E. coli 25922	n = 1	22.03	11.16	8.23	5.85			E. coli 25922	n = 1	21.73	10.06	8.63	6.25			E. coli 25922	n = 1	14.91	8.06	4.93	0			E. coli 25922	n = 1	8.05	6.56	4.93	0
	n = 2	20.27	10.54	7.51	4.04				n = 2	19.27	11.44	6.91	3.94				n = 2	13.57	6.44	4.16	0				n = 2	8.07	5.24	3.16	0
	n = 3	18.77	10.67	8.11	5.11				n = 3	20.66	8.87	7.81	4.91				n = 3	14.55	7.67	5.02	0				n = 3	7.85	5.17	3.12	0
P. aeruginosa	n = 1	11.96	9.78	7.3	3.52			P. aeruginosa	n = 1	12.36	10.18	7.44	4.32			P. aeruginosa	n = 1	9.83	7.88	3.77	0			P. aeruginosa	n = 1	7.23	4.28	0	0
	n = 2	13.46	10.29	6.67	3.59				n = 2	11.86	11.09	7.37	3.29				n = 2	10.11	7.55	4.07	0				n = 2	8.21	3.75	0	0
	n = 3	12.11	8.92	7.1	3.77				n = 3	10.71	7.72	6.21	3.65				n = 3	9.44	6.95	4.31	0				n = 3	7.88	3.25	0	0
Salmonella	n = 1	10.33	7.81	6.36	5.67			Salmonella	n = 1	11.33	7.01	6.06	5.37			Salmonella	n = 1	7.04	6.11	0	0			Salmonella	n = 1	4.64	3.01	0	0
	n = 2	9.68	7.32	6.53	5.66				n = 2	8.98	8.02	6.03	5.86				n = 2	6.08	4.22	0	0				n = 2	5.04	2.98	0	0
	n = 3	9.55	6.77	5.92	4.88				n = 3	10.05	8.27	7.22	4.28				n = 3	5.33	3.89	0	0				n = 3	3.93	3.21	0	0
B. subtilis	n = 1	24.34	21.74	17.32	9.17			B. subtilis	n = 1	23.83	20.91	17.92	9.27			B. subtilis	n = 1	16.13	15.11	11.32	3.27			B. subtilis	n = 1	10.11	8.04	5.77	3.22
	n = 2	24.32	21.47	16.9	8.39				n = 2	25.02	21.67	16.77	9.09				n = 2	15.12	14.54	11.23	3.09				n = 2	11.22	7.77	4.56	2.77
	n = 3	24.09	20.65	18.98	7.66				n = 3	23.69	20.15	18.28	6.97				n = 3	13.49	13.05	10.11	3.97				n = 3	9.93	7.58	4.79	3.23
S. aureus	n = 1	31.54	25.84	15.39	10.13			S. aureus	n = 1	30.88	24.94	17.49	11.03			S. aureus	n = 1	20.58	16.94	6.59	4.03			S. aureus	n = 1	14.08	10.24	7.66	3.02
	n = 2	30.62	25.76	15.13	10.92				n = 2	31.02	26.19	14.03	9.77				n = 2	21.88	17.49	7.88	3.57				n = 2	12.34	9.89	6.68	3.12
	n = 3	32.8	26.07	14.03	9.13				n = 3	31.68	25.07	14.11	8.93				n = 3	20.28	18.28	7.19	3.53				n = 3	11.33	8.78	5.49	3.03
Non-roasted turmeric extract								Light-roasted turmeric extract								Dark-roasted turmeric extract								Curcumin
Bacteria		50 mg/ml	25 mg/ml	12.5 mg/ml	6.25 mg/ml			Bacteria		50 mg/ml	25 mg/ml	12.5 mg/ml	6.25 mg/ml			Bacteria		50 mg/ml	25 mg/ml	12.5 mg/ml	6.25 mg/ml			Bacteria		25 mg/ml	12.5 mg/ml	6.25 mg/ml	3.13 mg/ml
E. coli 85922	n = 1	14.81	11.43	8.76	6.47			E. coli 85922	n = 1	16.61	10.33	9.26	7.77			E. coli 85922	n = 1	11.41	8.55	5.16	0			E. coli 85922	n = 1	8.01	6.05	3.06	0
	n = 2	19.25	14.93	10.98	5.24				n = 2	17.55	16.73	9.78	4.35				n = 2	12.05	6.88	5.87	0				n = 2	7.55	6.18	4.27	0
	n = 3	16.27	11.33	9.23	5				n = 3	17.17	9.93	7.93	4.87				n = 3	11.57	7.56	4.73	0				n = 3	7.87	5.11	3.03	0
	Mean	16.7767	12.5633	9.65667	5.57				Mean	17.11	12.33	8.99	5.66333				Mean	11.6767	7.66333	5.25333	0				Mean	7.81	5.78	3.45333	0
	SD	2.26295	2.0502	1.16989	0.788606				SD	0.472864	3.81576	0.954096	1.84286				SD	0.333067	0.839782	0.575702	0				SD	0.235797	0.583866	0.707413	0
E. coli 25922	n = 1	22.03	11.16	8.23	5.85			E. coli 25922	n = 1	21.73	10.06	8.63	6.25			E. coli 25922	n = 1	14.91	8.06	4.93	0			E. coli 25922	n = 1	8.05	6.56	4.93	0
	n = 2	20.27	10.54	7.51	4.04				n = 2	19.27	11.44	6.91	3.94				n = 2	13.57	6.44	4.16	0				n = 2	8.07	5.24	3.16	0
	n = 3	18.77	10.67	8.11	5.11				n = 3	20.66	8.87	7.81	4.91				n = 3	14.55	7.67	5.02	0				n = 3	7.85	5.17	3.12	0
	Mean	20.3567	10.79	7.95	5				Mean	20.5533	10.1233	7.78333	5.03333				Mean	14.3433	7.39	4.70333	0				Mean	7.99	5.65667	3.73667	0
	SD	1.63173	0.326956	0.385746	0.91				SD	1.23346	1.28617	0.86031	1.15993				SD	0.693494	0.845518	0.472687	0				SD	0.121655	0.783092	1.03365	0
P. aeruginosa	n = 1	11.96	9.78	7.3	3.52			P. aeruginosa	n = 1	12.36	10.18	7.44	4.32			P. aeruginosa	n = 1	9.83	7.88	3.77	0			P. aeruginosa	n = 1	7.23	4.28	0	0
	n = 2	13.46	10.29	6.67	3.59				n = 2	11.86	11.09	7.37	3.29				n = 2	10.11	7.55	4.07	0				n = 2	8.21	3.75	0	0
	n = 3	12.11	8.92	7.1	3.77				n = 3	10.71	7.72	6.21	3.65				n = 3	9.44	6.95	4.31	0				n = 3	7.88	3.25	0	0
	Mean	12.51	9.66333	7.02333	3.62667				Mean	11.6433	9.66333	7.00667	3.75333				Mean	9.79333	7.46	4.05	0				Mean	7.77333	3.76	0	0
	SD	0.826136	0.692411	0.321921	0.12897				SD	0.846069	1.7434	0.690821	0.522717				SD	0.336502	0.471487	0.270555	0				SD	0.498631	0.515073	0	0
Salmonella	n = 1	10.33	7.81	6.36	5.67			Salmonella	n = 1	11.33	7.01	6.06	5.37			Salmonella	n = 1	7.04	6.11	0	0			Salmonella	n = 1	4.64	3.01	0	0
	n = 2	9.68	7.32	6.53	5.66				n = 2	8.98	8.02	6.03	5.86				n = 2	6.08	4.22	0	0				n = 2	5.04	2.98	0	0
	n = 3	9.55	6.77	5.92	4.88				n = 3	10.05	8.27	7.22	4.28				n = 3	5.33	3.89	0	0				n = 3	3.93	3.21	0	0
	Mean	9.85333	7.3	6.27	5.40333				Mean	10.12	7.76667	6.43667	5.17				Mean	6.15	4.74	0	0				Mean	4.53667	3.06667	0	0
	SD	0.417892	0.520288	0.314802	0.453248				SD	1.17656	0.667108	0.678552	0.808764				SD	0.857146	1.19787	0	0				SD	0.562168	0.125033	0	0
B. subtilis	n = 1	24.34	21.74	17.32	9.17			B. subtilis	n = 1	23.83	20.91	17.92	9.27			B. subtilis	n = 1	16.13	15.11	11.32	3.27			B. subtilis	n = 1	10.11	8.04	5.77	3.22
	n = 2	24.32	21.47	16.9	8.39				n = 2	25.02	21.67	16.77	9.09				n = 2	15.12	14.54	11.23	3.09				n = 2	11.22	7.77	4.56	2.77
	n = 3	24.09	20.65	18.98	7.66				n = 3	23.69	20.15	18.28	6.97				n = 3	13.49	13.05	10.11	3.97				n = 3	9.93	7.58	4.79	3.23
	Mean	24.25	21.2867	17.7333	8.40667				Mean	24.18	20.91	17.6567	8.44333				Mean	14.9133	14.2333	10.8867	3.44333				Mean	10.42	7.79667	5.04	3.07333
	SD	0.138924	0.567656	1.09988	0.755138				SD	0.730821	0.76	0.788691	1.27911				SD	1.33208	1.06369	0.674117	0.464901				SD	0.698642	0.231157	0.642573	0.262742
S. aureus	n = 1	31.54	25.84	15.39	10.13			S. aureus	n = 1	30.88	24.94	17.49	11.03			S. aureus	n = 1	20.58	16.94	6.59	4.03			S. aureus	n = 1	14.08	10.24	7.66	3.02
	n = 2	30.62	25.76	15.13	10.92				n = 2	31.02	26.19	14.03	9.77				n = 2	21.88	17.49	7.88	3.57				n = 2	12.34	9.89	6.68	3.12
	n = 3	32.8	26.07	14.03	9.13				n = 3	31.68	25.07	14.11	8.93				n = 3	20.28	18.28	7.19	3.53				n = 3	11.33	8.78	5.49	3.03
	Mean	31.6533	25.89	14.85	10.06				Mean	31.1933	25.4	15.21	9.91				Mean	20.9133	17.57	7.22	3.71				Mean	12.5833	9.63667	6.61	3.05667
	SD	1.09441	0.160935	0.721942	0.897051				SD	0.427239	0.687241	1.97494	1.05698				SD	0.85049	0.673573	0.645523	0.277849				SD	1.39105	0.762255	1.08669	0.0550757
