# Supplementary material for: Effects of Roasting Conditions on Antibacterial Properties of Vietnamese Turmeric (Curcuma longa) Rhizomes
Source: Molecules. 2023 Oct 24;28(21):7242. doi: 10.3390/molecules28217242 (PMC10647697; doi:10.3390/molecules28217242)
Supplement: Supplementary file 1 [file molecules-28-07242-s001.zip › molecules-2664365-supplementary/S1 Data/MIC values.xlsx]

## Sheet: Sheet1
MIC values (µg/ ml) of turmeric ethanol extracts and curcumin
Tested material	Gram (+) bacterium		Gram (-) bacterium
	B. sub	S. aureus	E. coli 25922	E. coli 85922	S. typhimurium	P. aeruginosa
Non-roasted turmeric	62.5	125	250	250	250	250
Light-roasted turmeric	62.5	125	250	250	250	250
Dark-roasted turmeric	125	250	500	500	500	500
Curcumin	125	125	250	250	250	250
