# Supplementary material for: Effects of Roasting Conditions on Antibacterial Properties of Vietnamese Turmeric (Curcuma longa) Rhizomes
Source: Molecules. 2023 Oct 24;28(21):7242. doi: 10.3390/molecules28217242 (PMC10647697; doi:10.3390/molecules28217242)
Supplement: Supplementary file 1 [file molecules-28-07242-s001.zip › molecules-2664365-supplementary/S1 Data/Polyphenol contents.xlsx]

## Sheet: acid gallic standard
	OD - OD blank
Acid gallic	n = 1	n = 2	n = 3	Mean	SD
2	0.137	0.141	0.138	0.138667	0.00208167
4	0.281	0.28	0.279	0.28	0.001
6	0.381	0.394	0.383	0.386	0.007
8	0.55	0.552	0.548	0.55	0.002
10	0.712	0.773	0.752	0.745667	0.0309892
12	0.835	0.828	0.834	0.832333	0.00378594
14	0.979	0.958	0.968	0.968333	0.010504
16	1.114	1.149	1.132	1.13167	0.0175024
18	1.213	1.193	1.197	1.201	0.010583
20	1.358	1.41	1.372	1.38	0.0269072
22	1.515	1.53	1.515	1.52	0.00866025
24	1.596	1.647	1.626	1.623	0.025632
26	1.78	1.754	1.757	1.76367	0.0142244
28	1.848	1.918	1.899	1.88833	0.0361985
	Acid gallic (microgam/ml)	ABSORBANCE
	2	0.138667
	4	0.28
	6	0.386
	8	0.55
	10	0.745667
	12	0.832333
	14	0.968333
	16	1.13167
	18	1.201
	20	1.38
	22	1.52
	24	1.623
	26	1.76367
	28	1.88833
	Acid gallic (microgam/ml)	Absorbance	SD
	2	0.138667	0.00208167			Acid gallic (microgam/ml)	Absorbance
	4	0.28	0.001			2	0.138667
	6	0.386	0.007			4	0.28
	8	0.55	0.002			6	0.386
	10	0.745667	0.0309892			8	0.55
	12	0.832333	0.00378594			10	0.745667
	14	0.968333	0.010504			12	0.832333
	16	1.13167	0.0175024			14	0.968333
	18	1.201	0.010583			16	1.13167
	20	1.38	0.0269072			18	1.201
	22	1.52	0.00866025			20	1.38
	24	1.623	0.025632			22	1.52
	26	1.76367	0.0142244			24	1.623
	28	1.88833	0.0361985			26	1.76367
	30		0.00655744			28	1.88833

## Sheet: 3 extracts 
polyphenol contents were mesured at the concentration of 0.02 mg EXTRACTS/ ml DMSO
Non-roasted turmeric
	OD - OD blank						Extraction yield was 9.25%								Non-roasted turmeric
	1.075	1.121	1.159	µg GA/ 0.02 mg extract		microgam/ 1mg extract			µg GA/ 1 g dried powder			mg/ 100 g powder			g GA/ 100 g powder
				Mean	SD	n = 1	n = 2	n = 3	n = 1	n = 2	n = 3	n = 1	n = 2	n = 3	n = 1	n = 2	n = 3	Mean	SD
	15.68	16.3615	16.9244	16.322	0.623162	784	818.074	846.222	72.52	75.6719	78.2756	7252	7567.19	7827.56	7.252	7.56719	7.82756	7.54891	0.288212
Light-roasted turmeric							Extraction yield was 9.25%								Light-roasted turmeric
	OD-Odblank			µg GA/ 0.02 mg extract		microgam/ 1mg extract			µg GA/ 1 g dried powder			mg/ 100 g powder			g GA/ 100 g powder
	1.063	1.124	1.163	microgam/ 100 mg
				Mean	SD	n = 1	n = 2	n = 3	n = 1	n = 2	n = 3	n = 1	n = 2	n = 3	n = 1	n = 2	n = 3	Mean	SD
	15.5022	16.4059	16.9837	16.2973	0.746692	775.111	820.296	849.185	71.6978	75.8774	78.5496	7169.78	7587.74	7854.96	7.16978	7.58774	7.85496	7.53749	0.345345
Dark-roasted turmeric							Extraction yield was 9.25%								Dark-roasted turmeric
				µg GA/ 0.02 mg extract		microgam/ 1mg extract			µg GA/ 1 g dried powder			mg/ 100 g powder			g GA/ 100 g powder
	OD-Odblank			microgam/ 100 mg
	0.863	0.904	0.897	microgam/ 100 mg
				Mean	SD	n = 1	n = 2	n = 3	n = 1	n = 2	n = 3	n = 1	n = 2	n = 3	n = 1	n = 2	n = 3	Mean	SD
	12.5393	13.1467	13.043	12.9096	0.324914	626.963	657.333	652.148	57.9941	60.8033	60.3237	5799.41	6080.33	6032.37	5.79941	6.08033	6.03237	5.9707	0.150273
	Mean	SD
Non-roasted turmeric	7.54891	0.288212
Light-roasted turmeric	7.53749	0.345345
Dark-roasted turmeric	5.9707	0.150273
Non-roasted turmeric	Light-roasted turmeric	Dark-roasted turmeric
7.54891	7.53749	5.9707
0.288212	0.345345	0.150273
	Mean	SD
Non-roasted turmeric	7.54891	0.288212
Light-roasted turmeric	7.53749	0.345345
Dark-roasted turmeric	5.9707	0.150273
Non-roasted turmeric	Light-roasted turmeric	Dark-roasted turmeric
7.54891	7.53749	5.9707
0.288212	0.345345	0.150273

## Sheet: Graph
	Mean	SD
Non-roasted turmeric	7.54891	0.288212
Light-roasted turmeric	7.53749	0.345345
Dark-roasted turmeric	5.9707	0.150273
Non-roasted turmeric	Light-roasted turmeric	Dark-roasted turmeric
7.54891	7.53749	5.9707
0.288212	0.345345	0.150273
