# Supplementary material for: Effects of Roasting Conditions on Antibacterial Properties of Vietnamese Turmeric (Curcuma longa) Rhizomes
Source: Molecules. 2023 Oct 24;28(21):7242. doi: 10.3390/molecules28217242 (PMC10647697; doi:10.3390/molecules28217242)
Supplement: Supplementary file 1 [file molecules-28-07242-s001.zip › molecules-2664365-supplementary/S1 Data/Yield % turmeric.xlsx]

## Sheet: Yield %
NON ROASTED TURMERIC			n = 1	n = 2	n = 3
	Initial weight (g)		10	10	10
	Yield (g)		0.926	0.924	0.925	Mean	SD
	Yield (%)		9.26	9.24	9.25	9.25	0.01
LIGHT ROASTED TURMERIC
	Initial weight (g)		10	10	10
	Yield (g)		0.927	0.923	0.926	Mean	SD
	Yield (%)		9.27	9.23	9.26	9.25333	0.0208167
DARK ROASTED TURMERIC
	Initial weight (g)		10	10	10
	Yield (g)		0.928	0.922	0.926	Mean	SD
	Yield (%)		9.28	9.22	9.26	9.25333	0.0305505
